# Supplementary material for: The Influence of Biological Age and Sex on Gross Motor Skill Development in Young Athletes: A Pilot Study
Source: Sports (Basel). 2026 Apr 15;14(4):153. doi: 10.3390/sports14040153 (PMC13119707; doi:10.3390/sports14040153)
Supplement: Supplementary file 1 [file sports-14-00153-s001.zip]

Archive with 1 entries (1 files):
- sports-4209451-supplementary.pdf
